# Supplementary material for: Exploring canine’s olfactive threshold in artificial urine for medical detection
Source: PLoS One. 2025 May 2;20(5):e0321394. doi: 10.1371/journal.pone.0321394 (PMC12047819; doi:10.1371/journal.pone.0321394)
Supplement: S1 Table — (XLSX) [file pone.0321394.s001.xlsx]

## Sheet: Sheet1
Supplementary Table 1: Publications for selection of key volatile organic compounds in human urine.
n°	Title	Authors	Year	Journal	DOI
1	Quantification of selected volatile organic compounds in human urine by gas chromatography selective reagent ionization time of flight mass spectrometry (GC-SRI-TOF-MS) coupled with head-space solid-phase microextraction (HS-SPME)’	P. Mochalski and K. Unterkofler	2016	Analyst	10.1039/c6an00825a
2	Urinary Volatomic Expression Pattern: Paving the Way for Identification of Potential Candidate Biosignatures for Lung Cancer	K. Taunk et al.	2022	Metabolites	10.3390/metabo12010036
3	Multiple headspace solid-phase microextraction (MHS-SPME) methodology applied to the determination of volatile metabolites of plasticizers in human urine	M.L. Alonso et al.	2022	Microchemical Journal	10.1016/j.microc.2022.107567
4	Changes in volatile compounds of human urine as it ages: Their interaction with water	J. K wak et al.	2013	J Chromatogr B Analyt Technol Biomed Life Sci	10.1016/j.jchromb.2013.09.040
5	The Human Urine Metabolome	S. Bouatra et al.	2013	Plos one	10.1371/journal.pone.0073076
6	Temporal profiling of human urine VOCs and its potential role under the ruins of collapsed buildings	P. Mochalski et al.	2012	Toicol Mech Methods	10.3109/15376516.2012.682664
7	The scent of disease: Volatile organic compounds of the human body related to disease and disorder	M. Shirasu and K. Touhara	2011	Journal of Biochemistry	10.1093/jb/mvr090
8	‘A comparative study of the analysis of human urine headspace using gas chromatography-mass spectrometry	S. Smith et al.	2008	J Breath Res	10.1088/1752-7155/2/3/037022
9	Quantitative analysis of benzene, toluene, and xylenes in urine by means of headspace solid-phase microextraction	T. Kramer et al.	2004	Journal of Chromatography A	10.1016/j.chroma.2003.09.007
10	Analysis of volatile organic compounds in human urine by headspace gas chromatography-mass spectrometry with a multipurpose sampler	Wahl et al. 1999	1999	Journal of Chromatography A	0.1016/s0021-9673(99)00017-5
11	Headspace solid-phase microextraction profiling of volatile compounds in urine: application to metabolic investigations	G. A. Mills and V. Walker	2001	Journal of Chromatography B	10.1016/S0378-4347(00)00554-5
12	Breast cancer detection by analyzing the volatile organic compound (VOC) signature in human urine	Gito Benet et al.	2022	Sci Rep	10.1038/s41598-022-17795-8
