# Supplementary material for: Exploring canine’s olfactive threshold in artificial urine for medical detection
Source: PLoS One. 2025 May 2;20(5):e0321394. doi: 10.1371/journal.pone.0321394 (PMC12047819; doi:10.1371/journal.pone.0321394)
Supplement: S2 Table — (XLSX) [file pone.0321394.s002.xlsx]

## Sheet: Sheet1
Supplementary Table 2: Identified VOCs in literature search of 12 relevant publications (Supplementary Table 1) with their total number of references, chimical family, found concentration and short description.
Compound Name	Total number of references	Chemical Family	Concentration in human urine	Concentration Reference	Log P	Description (sources: HMDB or PubChem)	Probable origin
3-Hexanone	12	ketone	0.53–3.56 [nmol/mmol creatinine]	DOI: 10.1039/c6an00825a	1.5	3-Hexanone, with regard to humans, has been found to be associated with several diseases such as nonalcoholic fatty liver disease, pervasive developmental disorder not otherwise specified, autism, and perillyl alcohol administration for cancer treatment. 3-Hexanone has also been linked to the inborn metabolic disorder celiac disease.	dietary
2-Heptanone	12	ketone	0.07–17 [nmol/mmol creatinine]	DOI: 10.1039/c6an00825a	2	2-Heptanone is one of the metabolites of n-Heptane found in the urine of employees exposed to Heptane in shoe and tire factories. 2-Heptanone, with regard to humans, has been found to be associated with several diseases such as ulcerative colitis, nonalcoholic fatty liver disease, crohn's disease, and hepatic encephalopathy; 2-Heptanone has also been linked to the inborn metabolic disorder celiac…	environnemental, metabolite of n-Heptane
4-Heptanone	12	ketone	3.76–194 [nmol/mmol creatinine]	DOI: 10.1039/c6an00825a	2	4-Heptanone has been found to be associated with several diseases such as kidney disease, perillyl alcohol administration for cancer treatment, pervasive developmental disorder not otherwise specified, and autism; 4-Heptanone has also been linked to the inborn metabolic disorder celiac disease.	platicizers or metabolite
2-Pentanone	11	ketone	7.46–103 [nmol/mmol creatinine]	DOI: 10.1039/c6an00825a	0.9	2-Pentanone is found, on average, in the highest concentration within milk (cow). 2-Pentanone has also been detected, but not quantified, in several different foods, such as fats and oils, corns, apples, evergreen blackberries, and fruits. This could make 2-pentanone a potential biomarker for the consumption of these foods. 2-Pentanone, with regard to humans, has been found to be associated with …	dietary
2-Butanone	10	ketone	3.59–66.6 [nmol/mmol creatinine]; 5.5 (0.0-11.0) umol/mmol creatinine	DOI: 10.1039/c6an00825a ; HMDB	0.29	2-Butanone is a secondary metabolite. With regard to humans, has been found to be associated with several diseases such as crohn's disease, pervasive developmental disorder not otherwise specified, asthma, and ulcerative colitis; butanone has also been linked to the inborn metabolic disorder celiac disease.	secondary metabolite
p-Cresol (or 4-methylphenol)	10	phenol	(1.2-118.9) umol/mmol creatinine; (38.8-71.0) umol/mmol creatinine;0.13 umol/mmol creatinine / Humans normally excrete approximately 50 mg of p-cresol in the urine daily. p-Cresol is produced endogenously from tyrosine by anaerobic bacteria in the gastrointestinal tract	HMDB / [Sullivan, J.B., Krieger G.R. (eds). Clinical Environmental Health and Toxic Exposures. Second edition. Lippincott Williams and Wilkins, Philadelphia, Pennsylvania 1999., p. 1259]	1.94	P-Cresol is a metabolite of aromatic amino acid metabolism produced by intestinal microflora in humans and animals. It has a role as a uremic toxin, a human metabolite and an Escherichia coli metabolite. p-Cresol is metabolized through conjugation, mainly sulphation and glucuronization, but removal of the unconjugated p-cresol is, at least in part, via the urine. Therefore it is retained when the…	bacterial, gut metabolite
Acetone	9	ketone	98–18 700 [nmol/mmol creatinine] ;3.9 (0.8-17.6) umol/mmol creatinine	DOI: 10.1039/c6an00825a ; HMDB	-0.24	Acetone is produced and disposed of in the human body through normal metabolic processes. It is normally present in blood and urine. People with diabetic ketoacidosis produce it in larger amounts. Acetone is not regarded as a waste product of metabolism. However, its physiological role in biochemical machinery is not clear. A model for the role of acetone metabolism is presented that orders the e…	gut metabolite
Phenol	8	phenol	4.8 (0.6-12.8) [µmol/mmol creatinine]	HMDB	1.46	Phenol, is a toxic, colourless crystalline solid with a sweet tarry odor that resembles a hospital smell. It is commonly used as an antiseptic and disinfectant. It is active against a wide range of micro-organisms including some fungi and viruses, but is only slowly effective against spores. It has been used to disinfect skin and to relieve itching. Phenol is also used in the preparation of cosme…	environnemental
3-Methyl-2-pentanone	7	ketone	0.09–1.48 [nmol/mmol creatinine]	DOI: 10.1039/c6an00825a	1.3	3-Methyl-2-pentanone is a synthetic organic compound that has been used in the study of soil microorganisms. It has been shown to be active against microbial infections, such as those caused by Escherichia coli and Enterobacter aerogenes. 3-Methyl-2-pentanone can also act as an antioxidant by inhibiting the formation of reactive oxygen species (ROS) and lipid peroxidation. In addition, it is a po…	bacterial, environnemental
Dimethyldisulfide	7	thiol	not quantified	HMDB	1.77	Dimethyldisulfide has been found to be associated with several diseases such as perillyl alcohol administration for cancer treatment, irritable bowel syndrome, crohn's disease, and nonalcoholic fatty liver disease; dimethyldisulfide has also been linked to the inborn metabolic disorder celiac disease.	gut metabolite
3-Heptanone	7	ketone	not quantified	HMDB	2	3-Heptanone has been found in plasticizers. 3-Heptanone has been detected, but not quantified in, a few different foods, such as corns (Zea mays), spearmints (Mentha spicata), and sweet cherries (Prunus avium). This could make 3-Heptanone a potential biomarker for the consumption of these foods.	environnemental, dietary
Furan	6	furan	0.1–4.75 [nmol/mmol creatinine]	DOI: 10.1039/c6an00825a	1.34	Furan has been classified by the International Agency for Research on Cancer (IARC) as a possible carcinogen (class 2B) [International Agency for Research on Cancer: Lyon, France]. Furan is mainly found in coffee and jarred food	dietary, environnemental
Hexanal	6	aldehyde	not quantified	HMDB	1.78	Hexanal is an alkyl aldehyde found in human biofluids. Human milk samples collected from women contains hexanal. Among mediators of oxidative stress, highly reactive secondary aldehydic lipid peroxidation products can initiate the processes of spontaneous mutagenesis and carcinogenesis and can also act as a growth-regulating factors and signaling molecules. In specimens obtained from adult patien…	secondary metabolite
5-Methyl-3-hexanone	6	ketone	not quantified	HMDB	1.8	5-Methyl-3-hexanone has been detected, but not quantified in, a few different foods, such as anatidaes (Anatidae), chickens (Gallus gallus), and domestic pigs (Sus scrofa domestica). This could make this compound a potential biomarker for the consumption of these foods.	dietary
Toluene	6	alcene	2.1-174.3 ng/L	doi:10.1016/j.chroma.2003.09.007	2.73	Toluene has been found to be associated with several diseases such as pervasive developmental disorder not otherwise specified, perillyl alcohol administration for cancer treatment, autism, and asthma; toluene has also been linked to the inborn metabolic disorder celiac disease.	environnemental
2-Nonanone	6	ketone	not quantified	HMDB	3	2-Nonanone is found, on average, in the highest concentration within a few different foods, such as corns (Zea mays), gingers (Zingiber officinale), and cloves (Syzygium aromaticum) and in a lower concentration in beer. 2-Nonanone has also been detected, but not quantified in, several different foods, such as asparagus (Asparagus officinalis), garden tomatoes (Solanum lycopersicum), anatidaes (An…	dietary
3-Methylcyclopentanone	6	ketone	not quantified	HMDB	3.37	3-Methylcyclopentanone is known as a neurotoxin.
Furfural	5	aldehyde	not quantified	HMDB	0.41	Furfural is found in all spice and it is also a flavour ingredient. This could make this compound a potential biomarker for spicy foods.	dietary
Methanethiol	5	thiol	not quantified	HMDB	0.9	Methanethiol is a natural substance found in the blood, brain, and other tissues of people and animals.	metabolite
2-Hexanone	5	ketone	0.08–5.67 [nmol/mmol creatinine]	DOI: 10.1039/c6an00825a	1.4	2-Hexanone is found, on average, in the highest concentration within a few different foods, such as hyssops, milk (cow), and corns. It has also been detected, but not quantified, in several different foods, such as green bell peppers, orange bell peppers, red bell peppers, nuts, and peppers. This could make 2-Hexanone a potential biomarker for the consumption of these foods. With regard to humans…	dietary, metabolite
3-Ethylcyclopentanone	5	ketone	not quantified	HMDB	1.4	No description found
Benzaldehyde	5	aldehyde	not quantified	HMDB	1.5	Benzaldehyde is occasionally found as a volatile component of urine. Benzaldehyde is an aromatic aldehyde used in cosmetics as a denaturant, a flavoring agent, and as a fragrance. Currently used in only seven cosmetic products, its highest reported concentration of use was 0.5% in perfumes. Benzaldehyde is a generally regarded as safe (GRAS) food additive in the United States and is accepted as a…	dietary, cosmetics
Indole	5	heterocyclic aromatic organic compound	not quantified	HMDB	2.14	It has been found that decreased Indole concentrations in the gut promote bacterial pathogenesis, while increased levels of Indole in the gut decrease bacterial virulence gene expression (PMID: 31164470 ). As a result, enteric pathogens sense a gradient of Indole concentrations in the gut to migrate to different niches and successfully establish an infection.	gut metabolite
2,5-Dimethylfuran	5	furan	not quantified	HMDB	2.24	2,5-Dimethylfuran blood concentration can be used as a biomarker for smoking. 2,5-Dimethylfuran, together with 2,5-hexanedione and 4,5-dihydroxy-2-hexanone, is one of the main metabolites of hexane in humans, which play a role in the mechanism for the neurotoxicity of hexane.	tobacco
Nonanal	5	aldehyde	not quantified	HMDB	3	Nonanal exists in all eukaryotes, ranging from yeast to humans. Nonanal is an aldehydic, citrus, and fat tasting compound. nonanal is found, on average, in the highest concentration in a few different foods, such as corns, tea, and gingers and in a lower concentration in sweet oranges, carrots, and limes. nonanal has also been detected, but not quantified, in several different foods, such as oliv…	dietary, secondary metabolite
Octanal	5	aldehyde	not quantified	HMDB	2,5-3	Octanal exists in all eukaryotes, ranging from yeast to humans	dietary, secondary metabolite
3-Penten-2-one	4	ketone	not quantified	HMDB	0.52	With regard to humans, 3-Penten-2-one has been found to be associated with several diseases such as nonalcoholic fatty liver disease and ulcerative colitis. 3-Penten-2-one has also been linked to the inborn metabolic disorder celiac disease. It is occasionally found as a volatile component of normal human biofluids. It is found as a volatile in the hawthorn fruit upon ripening, and also is part o…	environnemental, dietary
2,5-Dimethylpyrazine	4	pyrazine	not quantified	HMDB	0.6	2,5-Dimethylpyrazine is found, on average, in the highest concentration within kohlrabis. 2,5-Dimethylpyrazine has also been detected, but not quantified, in several different foods, such as green vegetables, soy beans, asparagus, tortilla chips, and fenugreeks. This could make 2,5-dimethylpyrazine a potential biomarker for the consumption of these foods	dietary
Pyrrole	4	heterocyclic aromatic organic compound	not quantified	HMDB	0.75	Pyrrole is a natural product found in Coffea arabica, Zea mays, and other organisms.	dietary, medicine
Cyclohexanone	4	ketone	not quantified	HMDB	0.8	Cyclohexanone is occasionally found as a volatile component of human urine. Cyclohexanone is obtained through oxidation of cyclohexane or dehydrogenation of phenol. Cyclohexanone is well absorbed through the skin, respiratory tract, and alimentary tract. The main metabolic pathway leads to cyclohexanol, which is excreted in urine coupled with glucuronic acid. A high correlation was found between …	environnemental, dietary
Acetophenone	4	ketone	not quantified	HMDB	1.6	Acetophenone is found in chicory. It is a flavouring ingredient used in fruit flavours. Acetophenone is a raw material for the synthesis of some pharmaceuticals and is also listed as an approved excipient by the U.S. FDA. In a 1994 report released by five top cigarette companies in the U.S., acetophenone was listed as one of the 599 additives to cigarettes.	dietary, smoking, medicine
Dimethyl trisulfide	4	thiol	not quantified	HMDB	1.9	Dimethyl trisulfide has been found in volatiles emitted from cooked onion, leek and other Allium species, from broccoli and cabbage, as well as from Limburger cheese, and is involved in the unpalatable aroma of aged beer and stale Japanese sake. It is a decomposition product from bacterial decomposition, including from the early stages of human decomposition, and is a major attractant for blowfli…	bacterial, environnemental
Allyl isothiocyanate	4	thiol	not quantified	HMDB	2.15	Allyl isothiocyanate (AITC) is a constituent of mustard, horseradish and wasabi and certain vegetables found in the human diet, mostly in cruciferous vegetables. It possesses numerous biochemical and physiological activities. It is cytotoxic and tumorigenic at high doses and is also a modulator of enzymes involved in metabolism of xenobiotics, including carcinogens. It is plausible that the wide …	dietary
3-Methyl-2-heptanone	4	ketone	not quantified	HMDB	2.4	3-Methyl-2-heptanone is known as a neurotoxin.	environnemental
1-Octanol	4	alcohol	not quantified	HMDB	3	1-Octanol is one of many compounds derived from tobacco and tobacco smoke and shown to increase the permeability of the membranes of human lung fibroblasts.	environnemental, smoking
Menthol	4	terpenoid	not quantified	HMDB	3.4	Menthol, a natural product of the peppermint plant Mentha x piperita (Lamiaceae), is a monoterpene which is widely used as a natural product in cosmetics, a flavoring agent, and as an intermediate in the production of other compounds. Various extracts from peppermint contain menthol as a major active constituent and have been used for centuries as traditional medicines for a number of ailments in…	dietary, medicine, environemental
p-Cymene	4	terpenoid	not quantified	HMDB	4.1	p-Cymene is a constituent of a number of essential oils, most commonly the oil of cumin and thyme. Metabolites of the food additive eucalyptus maculata oil were investigated in the urine and feces of brushtail possum.	dietary
3-Methyl-2-butanone	4	ketone	0.27–2.48 [nmol/mmol creatinine]	DOI: 10.1039/c6an00825a	0.8	3-Methyl-2-butanone is a normal constituent of human urine.	gut metabolite
Ethanol	4	alcohol	3.1 [µmol/mmol creatinine]	HMDB0000108	-0.1	Ethanol is metabolized by the body as an energy-providing carbohydrate nutrient, as it metabolizes into acetyl CoA, an intermediate common with glucose metabolism, that can be used for energy in the citric acid cycle or for biosynthesis. Ethanol within the human body is converted into acetaldehyde by alcohol dehydrogenase and then into acetic acid by acetaldehyde dehydrogenase. Small amounts of e…	gut metabolite, dietary, environemental
2,3-Butanedione (or Diacetyl)	3	ketone	not quantified	HMDB	-1.34	2,3-Butanedione has been found to be associated with several diseases such as crohn's disease, ulcerative colitis, and nonalcoholic fatty liver disease; also it has been linked to the inborn metabolic disorders including celiac disease.	secondary metabolite, environnemental, dietary
Acetic acid	3	carboxylic acid	(2.5-106.0) umol/mmol creatinine ;45.33 +/- 53.33 umol/mmol creatinine	HMDB	-0.17	Acetic acid concentrations greater than 30 uM/mM creatinine in the urine can indicate the presence of urinary tract infection, which typically suggests the presence of E. coli or Klebshiella pneumonia in the urinary tract.	gut metabolite, dietary, environemental
Trimethylamine	3	amine	<2 umol/mmol creatinine; 0.24-2.33 umol/mmol creatinine;<10 umol/mmol creatinine(femmes);2.5 (0.3-19.4) umol/mmol creatinine; 7.7+/- 7.4 umol/mmol creatinine	HMDB	0.16	Trimethylamine is a simple amine with a typical fishy odor in low concentrations and an ammonia like odor in higher concentrations. Trimethylamine has a boiling point of 2.9 degree centigrade and is a gas at room temperature. Trimethylamine is a product of decomposition of plants and animals. It is the substance mainly responsible for the fishy odor often associated with fouling fish, bacterial v…	gut metabolite, dietary
Propanal	3	aldehyde	not quantified	HMDB	0.3	Propanal exists in all living species, ranging from bacteria to humans.
Cyclopentanone	3	ketone	not quantified	HMDB	0.38	Cyclopentanone is used as intermediate for pharmaceuticals, biologicals, insecticides, and rubber chemicals	medicine, environemental
2,3-Dimethylpyrazine	3	pyrazine	not quantified	HMDB	0.54	2,3-Dimethylpyrazine has been detected, but not quantified, in several different foods, such as asparagus, fruits, red bell peppers, orange bell peppers, and green bell peppers. This could make 2,3-dimethylpyrazine a potential biomarker for the consumption of these foods. It occurs naturally in asparagus, black or green tea, crispbread, malt, raw shrimp, soya, squid, Swiss cheeses, and wheat brea…	dietary
2-Methylpropanal	3	aldehyde	not quantified	HMDB	0.74	2-Methylpropanal exists in all eukaryotes, ranging from yeast to humans. 2-Methylpropanal is found, on average, in the highest concentration within milk (cow).	dietary
1-Butanol	3	alcohol	not quantified	HMDB	0.88	1-Butanol is produced in small amounts by gut microbial fermenetation through the butanoate metabolic pathway. It has been found in Bacillus, Clostridium, Escherichia, Lactobacillus, Pseudomonas, Saccharomyces, Synechococcus and Thermoanaerobacterium.	dietary, bacterial, secondary metabolite
2-Methyl-2-butenal	3	aldehyde	not quantified	HMDB	0.9	2-Methyl-2-butenal can be found in a number of food items such as safflower, garden tomato, herbs and spices, and spearmint, which makes tiglic aldehyde a potential biomarker for the consumption of these food products. Tiglic aldehyde can be found primarily in feces and saliva.	dietary
4-Methyl-3-penten-2-one	3	ketone	not quantified	HMDB	1.01	4-Methyl-3-penten-2-one has been detected, but not quantified, in several different foods, such as orange bell peppers, pepper (c. frutescens), herbs and spices, yellow bell peppers, and green bell peppers. This could make 4-methyl-3-penten-2-one a potential biomarker for the consumption of these foods. With regards to humans, 4-Methyl-3-penten-2-one has been linked to the inborn metabolic disord…	dietary
Carvone	3	terpenoid	not quantified	HMDB	1.27	Carvone may help in the management of diseases (PMID:30374904 ) and had been considered as an adjuvant for treatment of cancer patients (PMID:30087792 ) and patients with epilepsy (PMID:31239862 ).	medicine, cosmetics
4-Methyl-2-pentanone (or Methyl isobutyl ketone)	3	ketone	0.11–0.86 [nmol/mmol creatinine]	DOI: 10.1039/c6an00825a	1.3	4-Methyl-2-pentanone is an organic solvent. It is occasionally found as a volatile component of urine. 4-Methyl-2-pentanone in urine is considered as a biological marker of occupational exposure to this solvent. Olfactory perception is significant but adaptation may occur. The typical toxicity effects of 4-Methyl-2-pentanone in humans exposed at 50 to 100 ppm are mucous membrane irritation and we…	environnemental, exposome
2-Methyl-3-pentanone (or Ethyl isopropyl ketone)	3	ketone	not quantified	HMDB	1.3	2-Methyl-3-pentanone (or Ethyl isopropyl ketone) is a mint tasting compound. It has been detected, but not quantified in corns. This could make it a potential biomarker for the consumption of these foods. 2-Methyl-3-pentanone is a component of the feces in the normal population and is also occasionally found as a volatile component of normal human biofluids.	dietary, environnemental
2-Methylbutanal	3	aldehyde	not quantified	HMDB	1.3	2-Methylbutanal, with regard to humans, has been found to be associated with several diseases such as ulcerative colitis and nonalcoholic fatty liver disease; it has also been linked to the inborn metabolic disorder celiac disease.	dietary, secondary metabolite
3-Methylfuran	3	furan	0.12–0.92 [nmol/mmol creatinine]	DOI: 10.1039/c6an00825a	1.4	3-Methylfuran is a chemical that is produced in foods during food processing and preservation techniques that involve heat treatment such as cooking and pasteurization. It has a role as an environmental contaminant, a fungal metabolite, a plant metabolite, an Aspergillus metabolite and a Penicillium metabolite.	dietary, secondary metabolite
Pentanal	3	aldehyde	not quantified	HMDB	1.4	Pentanal has been detected, but not quantified, in several different foods, such as crustaceans, garden tomato, herbs and spices, and guava. This could make pentanal a potential biomarker for the consumption of these foods.	dietary
6-Methyl-3-heptanone	3	ketone	not quantified	HMDB	2	6-Methyl-3-heptanone is a component used as a flavoring agent, or as a solvent.	dietary, environnemental
2,3,5-Trimethylfuran	3	furan	not quantified	HMDB	2.2	No description has been found for 2,3,5-Trimethylfuran.
2,4-Dimethylfuran	3	furan	not quantified	HMDB	2.22	2,4-Dimethylfuran is a secondary metabolite.	secondary metabolite
2-Methyl-4-heptanone	3	ketone	not quantified	HMDB	2.35	2-Methyl-4-heptanone has been detected, but not quantified in a few different foods, such as anatidaes (Anatidae), chickens (Gallus gallus), and domestic pigs (Sus scrofa domestica). This could make it a potential biomarker for the consumption of these foods.	dietary
Heptanal	3	aldehyde	not quantified	HMDB	2.44	Heptanal is a potentially toxic compound. It has been found to be associated with several diseases such as ulcerative colitis, crohn's disease, uremia, and nonalcoholic fatty liver disease; also heptanal has been linked to the inborn metabolic disorders including celiac disease.	metabolite, dietary, environnemental
3-Octanone	3	ketone	not quantified	HMDB	2.5	3-Octanone has been detected, but not quantified, in cardamoms and lemons. This could make 3-octanone a potential biomarker for the consumption of these foods. With regard to humans, 3-Octanone has been linked to the inborn metabolic disorder celiac disease.	dietary, environnemental
3,4-Dimethylthiophene	3	thiol	not quantified	HMDB	2.55	3,4-Dimethylthiophene has been detected, but not quantified in garden onions (Allium cepa). This could make 3,4-Dimethylthiophene a potential biomarker for the consumption of these foods.	dietary
2,6-Dimethyl-7-octen-2-ol	3	alcohol	not quantified	HMDB	2.7	No description has been found for 2,6-Dimethyl-7-octen-2-ol.
alpha-Terpineol	3	terpenoid	not quantified	HMDB	2.98	Alpha-Terpineol is occasionally found as a volatile component in urine. It is a water-soluble component of Melaleuca alternifolia Cheel, the tea tree oil (TTO). It is a likely mediator of the in vitro and in vivo activity of the TTO as an agent that could control C. albicans vaginal infections. Purified alpha-Terpineol can suppress pro-inflammatory mediator production by activated human monocytes…	bacterial, environnemental, cosmetics
4-Nonanone	3	ketone	not quantified	HMDB	3	No description has been found for 4-Nonanone.	dietary, environnemental
4-(1-Methylethyl)-benzaldehyde (or Cuminaldehyde)	3	aldehyde	not quantified	HMDB	3.17	Cuminaldehyde is the biologically active constituent of Cuminum cyminum seed oil. C. cyminum seed-derived materials have an inhibitory effect in vitro against rat lens aldose reductase and alpha-glucosidase. This inhibitory action cuminaldehyde suggest a potential utility as an antidiabetic therapeutic. (PMID:15796577 ). Cuminaldehyde is a volatile compound representative of cumin aroma present i…	dietary
4-Carene	3	terpernoid	not quantified	HMDB	3.4	No description has been found for 4-Carene
alpha-Terpinene	3	terpenoid	not quantified	HMDB	4.25	alpha-Terpinene is a constituent of many essential oils with oil from Litsea ceylanica being is a major source (20%) of it. alpha-Terpinene has been found in Citrus, Eucalyptus and Juniperus species, and cannabis plants (PMID:6991645 ). It is a flavouring agent and is produced industrially by acid-catalyzed rearrangement of ±-Pinene.	bacterial, dietary, cosmetics
o-Cymene	3	terpenoid	not quantified	HMDB	4.38	o-Cymene belongs to the class of organic compounds known as cumenes. These are aromatic compounds containing a prop-2-ylbenzene moiety. It has been detected, but not quantified in citrus. This could make o-Cymene a potential biomarker for the consumption of these foods.	bacterial, dietary, cosmetics
2-Methylfuran	3	furan	0.2–0.93 [nmol/mmol creatinine]	DOI: 10.1039/c6an00825a	1.8	2-Methylfuran belongs to the class of organic compounds known as heteroaromatic compounds. 2-Methylfuran is an acetone, chocolate, and ethereal tasting compound. It is found, on average, in the highest concentration within milk (cow). 2-Methylfuran has also been detected, but not quantified in, several different foods, such as blackberries (Rubus), cauliflowers (Brassica oleracea var. botrytis), …	dietary
