# Supplementary material for: Exploring canine’s olfactive threshold in artificial urine for medical detection
Source: PLoS One. 2025 May 2;20(5):e0321394. doi: 10.1371/journal.pone.0321394 (PMC12047819; doi:10.1371/journal.pone.0321394)
Supplement: S3 Table — (XLSX) [file pone.0321394.s003.xlsx]

## Sheet: Sheet1
Supplementary Table 3: Composition of artificial urine.
1. Basic urine composition
Compound	Cas number	g/L
Urea	57-13-6	15
Uric Acid	69-93-2	0.25
Creatinine	60-27-5	0.88
Citrate	77-92-9	0.72
Sodium	7440-23-5	1.76
Potassium oxalate	583-52-8	0.04
Ammonium	14798-03-9	1.27
Calcium	7440-70-2	0.19
Magnesium	7439-95-4	1.08
Chloride	16887-00-6	2.31
Sulphate	14808-79-8	1.7
Phosphate	14265-44-2	2.91
2. Additional added COVs
Compound	Cas number	µg/L	Chemical family
p-cresol	106-44-5	3 089.4	phenol
trimethylamine	593-81-7	55.9	amine
4-heptanone	123-19-3	5.8	ketone
2-pentanone	107-87-9	2.5	ketone
2-butanone	78-93-3	1.6	ketone
2-heptanone	110-43-0	0.49	ketone
p-cymene	99-87-6	0.34	terpenoid
octanal	124-13-0	0.34	aldehyde
dimethyldisulfide	624-92-0	0.2	thiol
pyrrole	109-97-7	0.2	heterocyclic aromatic
Furan	110-00-9	0.08	furan
3-hexanone	589-38-8	0.08	ketone
