# Supplementary material for: Exploring canine’s olfactive threshold in artificial urine for medical detection
Source: PLoS One. 2025 May 2;20(5):e0321394. doi: 10.1371/journal.pone.0321394 (PMC12047819; doi:10.1371/journal.pone.0321394)
Supplement: S4 Table — (XLSX) [file pone.0321394.s004.xlsx]

## Sheet: Sheet1
List of behaviors assessed by video.
Behavior	Event/state	Description
Scratching	Event	Raising one hind leg and vigorously scratching part of the body.
Body shaking	Event	Shake its whole body briefly.
Muzzle licking	Event	Passing the tongue over the muzzle.
Yawning	Event	Opening the mouth and inhaling and exhaling air.
Auto-grooming	Event	Cleaning itself with the tongue and the teeth.
Panting	State	Start: Increased shallow respiration through an open mouths, may have tongue out.
Gaze after marking	Event	The dog turns his head and looks at the handler after marking and before clicker or intervention of the handler.
Gaze before marking	Event	The dog turns his head and looks at the handler before marking.
Looking at handler	Event	The dog turns his head and looks at the handler (new event if event is longer than 3 seconds.).
Avoiding physical contact	Event	The dog moves away when someone tries to touch him. The handler, being present in the room, physical contact may occur at the end when the dog is rewarded (through play).
Flexion of the front and rear limbs or head to any degree without sternal contact with the floor.	Event	Lowering the head in front of the observer, another human or another dog.
Tail between the legs	Event	Holding the tail down or tightly between the hind legs and against the belly.
Tail Wagging	State	Start: Tail moves repeatedly side to side or up and down.
Licking hands	Event	Licking the hand of the handler/patient/observer/operator.
Barking	Event	New event if event is longer than 3 seconds.
Whipper	Event	New event if event is longer than 3 seconds.
Play with the handler	State	Spontaneous play interaction with the handler.
Lift the leg while sniffing	Event	New event if event is longer than 3 seconds.
Backward ears	Event	New event if event is longer than 3 seconds.
